# Supplementary material for: Effect of Chitosan-Diosgenin Combination on Wound Healing
Source: Int J Mol Sci. 2023 Mar 6;24(5):5049. doi: 10.3390/ijms24055049 (PMC10003508; doi:10.3390/ijms24055049)
Supplement: Supplementary file 1 [file ijms-24-05049-s001.zip]

Archive with 1 entries (1 files):
- ijms-2219667-supplementary.pdf
